# Supplementary material for: Comparative study of Cronobacter identification according to phenotyping methods
Source: BMC Microbiol. 2016 Jul 11;16:146. doi: 10.1186/s12866-016-0768-6 (PMC4940867; doi:10.1186/s12866-016-0768-6)
Supplement: Additional file 1: Table S1. — Cronobacter spp. identifications using previous and current versions of the API20E database. (XLSX 12 kb) [file 12866_2016_768_MOESM1_ESM.xlsx]

## Sheet: Sheet1
Supplemental Table 1. Cronobacter spp. identifications using previous and current versions of the API20E database.
	Previous identification					Current identification (API20E v. 5.0)
Profile	Species	%ID	Matcha	Mismatch		Species	%ID	Correct	Incorrect
3305373	Enterobacter sakazakii	98.4	60	6		Cronobacter spp.	98.45	60	6
3307173	Enterobacter sakazakii	99.1	41	0		Cronobacter spp.	91.9	41	0
3305173	Enterobacter sakazakii	51.1	40	4		Cronobacter spp.	53.1	40	4
3205363	Enterobacter sakazakii	98	10	0		Cronobacter spp.	79.1	10	0
3306373	Enteorbacter sakazakii	99.9	8	0		Cronobacter spp.	99.7	8	0
3305773	Enterobacter sakazakii	88.3	7	1		Enterobacter cloacae	91.4	1	7
3304373	Enterobacter sakazakii	97.3	5	0		Cronobacter spp.	97.4	5	0
3347373	Enterobacter sakazakii	99.9	4	0		Cronobacter spp.	99.9	4	0
1305373	Enterobacter sakazakii	82.1	3	0		Cronobacter spp.	83	3	0
3345373	Enterobacter sakazakii	99.9	3	0		Cronobacter spp.	99.9	3	0
3345773	Enterobacter sakazakii	99.5	3	0		Cronobacter spp.	96.5	3	0
3307773	Enterobacter sakazakii	98.4	3	0		Enterobacter cloacae	51	0	3
3205173	Enterobacter sakazakii	69.1	2	0		Cronobacter spp.	70.7	2	0
3306173	Enterobacter sakazakii	97.7	2	0		Cronobacter spp.	81.2	2	0
3205773	Enterobacter sakazakii	39.4	2	0		Enterobacter cloacae	72	0	2
3304173	Enterobacter sakazakii	51.1	2	0		Enterobacter amnigenus 1	53.9	0	2
3305573	Enterobacter cloacae	95.1	0	6		Enterobacter cloacae	97.7	0	6
3325373	NSb	NS	-	-		Cronobacter spp.	98.5	15	0
7325373	NS	NS	-	-		Cronobacter spp.	UP	5	0
2225373	NS	NS	-	-		Cronobacter spp.	UP	4	0
3325173	NS	NS	-	-		Cronobacter spp.	53.1	4	0
7325173	NS	NS	-	-		Enterobacter cloacae	UP	0	4
3325363	NS	NS	-	-		Cronobacter spp.	88	2	0
Profiles appearing only once
1304373,3005373,3105373,3204373,3205373,3207373,3215373,3301273,3305233,3305253,3305363,3307053,3347173,3365373,3367373,7305373,7347373,3345573	Enterobacter sakazakii	-	17	1		Cronobacter spp.	-	17	1
3001173,3106173,1305173	Enterobacter sakazakii	-	2	1		Enterobacter amnigenus I	-	0	3
3307763	Enterobacter sakazakii	88.6	1	0		Serratia liquefaciens	82.8	0	1
3307573	Enterobacter sakazakii	77.7	1	0		Enterobacter cloacae	94	0	1
3304573,3325571,7305173	Enterobacter cloacae	-	0	3		Enterobacter cloacae	-	0	3
1305773	Enterobacter aerogenes	49.7	0	1		Enterobacter aerogenes	52.5	0	1
7315373	Enterobacter geroviae	91.2	0	1		Enterobacter geroviae	90.6	0	1
3324273,3324373,3325171,3325353,3325371,3327373,6302373,3335173	NS	-	-	-		Cronobacter spp.	-	8	0
3325163,3325573,3325773,3335773,7324173	NS	-	-	-		Enterobacter cloacae	-	0	5
3325111	NS	NS	-	-		Enterobacter cancerogenus	99.7	0	1
			216	24				237	51
			0.9	0.1				0.822917	0.177083
a With the previous version of the API20E database, a species identification of ‘E. sakazakii’ was considered to be correct as this previous designation included all species now known as Cronobacter. b NS, not specified
