# Supplementary material for: Comparative study of Cronobacter identification according to phenotyping methods
Source: BMC Microbiol. 2016 Jul 11;16:146. doi: 10.1186/s12866-016-0768-6 (PMC4940867; doi:10.1186/s12866-016-0768-6)
Supplement: Additional file 2: Table S2. — Cronobacter spp. identifications using previous and current versions of the ID32E database. (XLSX 14 kb) [file 12866_2016_768_MOESM2_ESM.xlsx]

## Sheet: Sheet1
Supplementary Table 2. Cronobacter spp. identifications using previous and current versions of the ID32E database.
	Previous identification					Current identification (ID32E v. 4.0)
Profile	Species	%ID	Matcha	Mismatch		Species	%ID	Match	Mismatch
34276767250	Enterobacter sakazakii	99.9	34	0		Cronobacter sakazakii	90.3	34	0
34276767050	Enterobacter sakazakii	99.9	22	0		Cronobacter sakazakii	47.8	16	6
34276763050	Enterobacter sakazakii	99.9	19	0		Cronobacter dublinensis	58.1	0	19
34276763250	Enterobacter sakazakii	99.9	8	2		Cronobacter malonaticus	59.9	0	10
34276763051	Enterobacter sakazakii	99.9	6	1		Cronobacter malonaticus	95.4	4	3
34276367250	Enterobacter sakazakii	99.9	6	0		Cronobacter sakazakii	94.2	5	1
34274767050	Enterobacter sakazakii	99.9	6	0		Cronobacter sakazakii	69.9	4	2
34276767051	Enterobacter sakazakii	99.9	5	1		Cronobacter turicensis	70.1	2	4
34277767051	Enterobacter sakazakii	99.9	5	0		Cronobacter muytjensii	90.5	3	2
34276767251	Enterobacter sakazakii	99.9	4	2		Cronobacter turicensis	91.6	0	6
34274763050	Enterobacter sakazakii	99.9	4	0		Cronobacter malonaticus	88.8	1	3
34276763251	Enterobacter sakazakii	99.9	3	1		Cronobacter malonaticus	84.4	3	1
10276767250	Enterobacter sakazakii	99.9	3	0		Cronobacter sakazakii	77.9	3	0
34277763050	Enterobacter sakazakii	99.9	3	0		Cronobacter dublinensis	99.9	1	2
30276763050	Enterobacter sakazakii	99.9	3	0		Cronobacter dublinensis	58.1	0	3
34277767050	Enterobacter sakazakii	99.9	3	0		Cronobacter dublinensis	99.3	0	3
34274763251	Enterobacter sakazakii	99.9	2	1		Cronobacter malonaticus	99.1	2	1
35276767051	Enterobacter sakazakii	99.9	2	1		Cronobacter turicensis	70.1	0	3
24276767250	Enterobacter sakazakii	99.9	2	0		Cronobacter sakazakii	98.1	2	0
34074763051	Enterobacter sakazakii	94.4	2	0		Cronobacter malonaticus	99.7	2	0
34274367250	Enterobacter sakazakii	99.9	2	0		Cronobacter sakazakii	95.9	2	0
34276767210	Enterobacter sakazakii	99.9	2	0		Cronobacter sakazakii	96.7	2	0
34276767270	Enterobacter sakazakii	99.9	2	0		Cronobacter sakazakii	90.3	2	0
34676767250	Enterobacter sakazakii	99.9	2	0		Cronobacter sakazakii	99	2	0
34274767251	Enterobacter sakazakii	99.9	2	0		Cronobacter malonaticus	67.5	1	1
34276765050	Enterobacter sakazakii	99.9	2	0		Cronobacter sakazakii	82.4	1	1
34774563051	Enterobacter sakazakii	99.9	2	0		Cronobacter malonaticus	UPc	1	1
30474563051	Enterobacter sakazakii	99.9	2	0		Escherichia vulneris	79.8	0	2
34276767211	Enterobacter sakazakii	99.9	2	0		Cronobacter malonaticus	64.5	0	2
35276763050	Enterobacter sakazakii	99.9	2	0		Cronobacter dublinensis	58.1	0	2
35276763051	Enterobacter sakazakii	99.9	2	0		Cronobacter malonaticus	95.4	0	2
04476563051	Enterobacter sakazakii	99.9	1	1		Buttiauxella agrestis	89.4	0	2
34274767051	Enterobacter sakazakii	99.9	1	1		Cronobacter malonaticus	91.4	0	2
34474563051	Enterobacter sakazakii	99.9	1	1		Escherichia vulneris	80.3	0	2
34674563051	Enterobacter sakazakii	99.9	1	1		Cronobacter malonaticus	99	0	2
35276763250	Enterobacter sakazakii	99.9	1	1		Cronobacter malonaticus	59.9	0	2
34476563051	Enterobacter cloacae	99.9	0	2		Cronobacter malonaticus	94.1	0	2
30236747031	NSb	NS	-	-		Cronobacter malonaticus	UP	0	3
34274363060	NS	NS	-	-		Cronobacter malonaticus	UP	0	3
30074367061	NS	NS	-	-		Cronobacter malonaticus	UP	0	2
30236761001	NS	NS	-	-		Cronobacter malonaticus	UP	0	2
30276561001	NS	NS	-	-		Cronobacter malonaticus	UP	0	2
Profiles appearing only once
24274767250, 24276767050, 24676767250, 30276767050, 30276767250, 30675567010, 34074763210, 34074767210, 34076767250, 34077767250, 34254367040, 34254767250, 34274767250, 34276267240, 34276366210, 34276367050, 34276367210, 34276765250, 34276777050, 34356767010, 34666767250, 34676767050, 35276767050, 75274763250, 75276767250	Enterobacter sakazakii	-	24	1		Cronobacter sakazakii	-	22	3
04014363051, 14234767010, 24216767050, 24276763051, 24276777051, 30274763051, 30276761051, 31276763051, 34074767051, 34216763050, 34256166211, 34266763251, 34274363050, 34274763010, 34274763051, 34274763150, 34274767451, 34276363040, 34276363250, 34276763010, 34276763011, 34276763211, 34674767251, 71274563011	Enterobacter sakazakii	-	23	1		Cronobacter malonaticus	-	7	17
34276743050, 34277763051, 34277767250, 34475773050, 75276763050	Enterobacter sakazakii	99.9	5	0		Cronobacter dublinensis	-	0	5
32276767051, 34277767251, 35276366251, 76376767051	Enterobacter sakazakii	99.9	4	0		Cronobacter turicensis	-	0	4
34575517331, 34575537333, 34575773333, 71575512311	Enterobacter sakazakii	99.9	4	0		Citrobacter koseri	-	0	4
34077767051, 34217360051	Enterobacter sakazakii	-	2	0		Cronobacter muytjensii	-	0	2
04275763310, 04275773310, 14075753330, 35077747231	Enterobacter sakazakii	UP	2	2		Enterobacter cloacae	UP	0	4
04077563310, 04574563050	Enterobacter sakazakii	-	1	1		Buttiauxella agrestis	-	0	2
30674773050, 34074767211	Enterobacter cloacae	-	0	2		Cronobacter malonaticus	-	1	1
04674563051	Enterobacter sakazakii	99.9	1	0		Escherichia vulneris	53.3	0	1
04475543011	Enterobacter sakazakii	99.9	1	0		Leclercia adecarboxylata	99.9	0	1
24574763022	Enterobacter sakazakii	99.9	1	0		Citrobacter freundii	99.8	0	1
43276767250	Enterobacter sakazakii	99.9	1	0		Serratia rubidea	UP	0	1
70075757333	Enterobacter sakazakii	99.9	1	0		Enterobacter aerogenes	99.9	0	1
75272763250	Citrobacter koseri	NS	1	0		Cronobacter sakazakii	UP	0	1
00476763051	Serratia plymuthica	NS	0	1		Cronobacter malonaticus	69.9	0	1
24074513011	Enterobacter cancerogenus	96	0	1		Enterobacter cancerogenus	96	0	1
30216060041	Stenotrophomonas maltophilia	NS	0	1		Stenotropomonas maltophilia	UP	0	1
34476563050	Enterobacter cloacae	99.9	0	1		Cronobacter sakazakii	88.8	0	1
35275777011	Citrobacter freundii	99.3	0	1		Cronobacter muytjensii	UP	0	1
74274777371	Enterobacter cloacae	NS	0	1		Enterobacter aerogenes	UP	0	1
34217041041	UP	UP	0	1		UP	UP	0	1
30064367071, 30074767070, 30254767010, 30276367070, 34074367070, 34254167050, 34256365060, 34274177060, 34276167060, 34276365060, 34276367051, 34276765110, 34276767010, 34276767070, 34676763000	NS	NS	-	-		Cronobacter sakazakii	UP	14	1
30074561041, 30076367061, 30076767071, 30274363060, 30276363060, 30276367051, 32274363060, 34076767061, 34254360050, 34254363070, 34274367041, 34274773010, 34276363060, 34276363070	NS	NS	-	-		Cronobacter malonaticus	UP	1	13
30276767051	NS	NS	-	-		Cronobacter turicensis	70.1	1	0
30030757331, 30034741001, 30036777301, 30236647321, 30236745031	NS	NS	-	-		Enterobacter cloacae	99.3	0	5
71256066200, 71276062200, 75276066200	NS	NS	-	-		UP	UP	0	3
30276375060	NS	NS	-	-		Serratia liquefaciens	UP	0	1
34255367060	NS	NS	-	-		Cronobacter dublinensis	UP	0	1
			240	30				139	183
			0.888889	0.111111				0.431677	0.568323
a With the previous version of the ID32E database, a species identification of ‘E. sakazakii’ was considered to be correct as this previous designation included all species now known as Cronobacter. b NS, not specified. c UP, unacceptable profile
